# Supplementary material for: Anticoagulation Strategies for Atrial Fibrillation in CKD Stage G5 and Dialysis Patients: An Updated Scoping Review
Source: Rev Cardiovasc Med. 2025 Mar 5;26(3):26736. doi: 10.31083/RCM26736 (PMC11951491; doi:10.31083/RCM26736)
Supplement: Supplementary file 1 [file 2153-8174-26-3-26736-s1.zip]

Archive with 2 entries (2 files):
- PRISMA-ScR-Fillable-Checklist.docx.docx
- Supplementary Table 1.docx
